# Supplementary material for: Individuality decoded by running patterns: Movement characteristics that determine the uniqueness of human running
Source: PLoS One. 2021 Apr 1;16(4):e0249657. doi: 10.1371/journal.pone.0249657 (PMC8016321; doi:10.1371/journal.pone.0249657)
Supplement: S1 File — This archive contains all the underlying data (raw and processed) presented in this publication and the respective analysis codes (Matlab) to follow the methodological steps of this work. (ZIP) [file pone.0249657.s001.zip]

Archive with 41 entries (34 files):
- Data and analysis codes/
- Data and analysis codes/Data.mat
- Data and analysis codes/Fig1.m
- Data and analysis codes/Fig2.m
- Data and analysis codes/Fig3and4.m
- Data and analysis codes/gliding_filter.m
- Data and analysis codes/LRPanalysis.m
- Data and analysis codes/lrp_toolbox-master/
- Data and analysis codes/lrp_toolbox-master/matlab/
- Data and analysis codes/lrp_toolbox-master/matlab/+data_io/
- Data and analysis codes/lrp_toolbox-master/matlab/+data_io/read.m
- Data and analysis codes/lrp_toolbox-master/matlab/+data_io/write.m
- Data and analysis codes/lrp_toolbox-master/matlab/+model_io/
- Data and analysis codes/lrp_toolbox-master/matlab/+model_io/read.m
- Data and analysis codes/lrp_toolbox-master/matlab/+model_io/write.m
- Data and analysis codes/lrp_toolbox-master/matlab/+modules/
- Data and analysis codes/lrp_toolbox-master/matlab/+modules/Convolution.m
- Data and analysis codes/lrp_toolbox-master/matlab/+modules/Flatten.m
- Data and analysis codes/lrp_toolbox-master/matlab/+modules/Linear.m
- Data and analysis codes/lrp_toolbox-master/matlab/+modules/MaxPool.m
- Data and analysis codes/lrp_toolbox-master/matlab/+modules/Module.m
- Data and analysis codes/lrp_toolbox-master/matlab/+modules/Rect.m
- Data and analysis codes/lrp_toolbox-master/matlab/+modules/Sequential.m
- Data and analysis codes/lrp_toolbox-master/matlab/+modules/SoftMax.m
- Data and analysis codes/lrp_toolbox-master/matlab/+modules/SumPool.m
- Data and analysis codes/lrp_toolbox-master/matlab/+modules/Tanh.m
- Data and analysis codes/lrp_toolbox-master/matlab/+render/
- Data and analysis codes/lrp_toolbox-master/matlab/+render/digit_to_rgb.m
- Data and analysis codes/lrp_toolbox-master/matlab/+render/enlarge_image.m
- Data and analysis codes/lrp_toolbox-master/matlab/+render/hm_to_rgb.m
- Data and analysis codes/lrp_toolbox-master/matlab/+render/repaint_corner_pixels.m
- Data and analysis codes/lrp_toolbox-master/matlab/+render/save_image.m
- Data and analysis codes/lrp_toolbox-master/matlab/+render/vec2im.m
- Data and analysis codes/lrp_toolbox-master/matlab/cnn_training_test.m
- Data and analysis codes/lrp_toolbox-master/matlab/install.sh
- Data and analysis codes/lrp_toolbox-master/matlab/LICENSE
- Data and analysis codes/lrp_toolbox-master/matlab/lrp_cnn_demo.m
- Data and analysis codes/lrp_toolbox-master/matlab/lrp_demo.m
- Data and analysis codes/lrp_toolbox-master/matlab/mini.m
- Data and analysis codes/lrp_toolbox-master/matlab/training_test.m
- Data and analysis codes/Readme.docx
