# Supplementary material for: Individuality decoded by running patterns: Movement characteristics that determine the uniqueness of human running
Source: PLoS One. 2021 Apr 1;16(4):e0249657. doi: 10.1371/journal.pone.0249657 (PMC8016321; doi:10.1371/journal.pone.0249657)
Supplement: S1 File — This archive contains all the underlying data (raw and processed) presented in this publication and the respective analysis codes (Matlab) to follow the methodological steps of this work. (ZIP) [file pone.0249657.s001.zip › Data and analysis codes/Fig1.m]

%% Readme
% This script demonstrates how Figure 1 can be create from the available
% data contained in 'Data.mat'. 

%% Code initialization

clearvars
clc
close all

load('Data.mat')

%% Calculate participant wise accuracy from Raw data

% array with the unique subject IDs
sbjID = unique(RAW.sbj);
% array with subject indecies matching isCorrect in length
sbjIDX = RAW.sbj(RAW.day == 2);
% preallocate memory for an array identifying the group of each sbj
sbjGRP = zeros(numel(sbjID),1);
% preallocate memory for an array with the accuracy per subject
sbjACC = zeros(numel(sbjID),1);

% loop over each subject and calcuate the accuracy
for k = 1 : numel(sbjID)
    % the part of isCorrect that corresponds with the current subject
    current_isCorrect = ...
        isCorrect(sbjIDX == sbjID(k));
    % calculate the accuracy of the current subject
    sbjACC(k) = ...
        sum(current_isCorrect) / numel(current_isCorrect) * 100;
    % determine the group of the current subject
    sbjGRP(k) = ...
        unique(RAW.grp(RAW.day == 2 & RAW.sbj == sbjID(k)));
end

% determine how many subjects were in each group
sbj_per_group = histcounts(sbjGRP);

%% Plot Figure 1

figure
hold on
% plot group 1
bar(1 : sbj_per_group(1), ...
    sbjACC(sbjGRP == 1), ...
    'EdgeColor', 'none')
% plot group 2
bar(sbj_per_group(1)+1 : sbj_per_group(1) + sbj_per_group(2), ...
    sbjACC(sbjGRP == 2), ...
    'EdgeColor', 'none')
% plot group 3
bar(sum(sbj_per_group) - sbj_per_group(3) + 1 : sum(sbj_per_group), ...
    sbjACC(sbjGRP == 3), ...
    'EdgeColor', 'none')

% labels and legend
set(gca, 'Box', 'off')
set(gca, 'XTick', 5:5:sum(sbj_per_group))
set(gca, 'tickdir', 'out')
ylabel('Accuracy [%]')
xlabel('Participant')
legend({'Functional', 'Strengh', 'Control'})
