# Supplementary material for: Individuality decoded by running patterns: Movement characteristics that determine the uniqueness of human running
Source: PLoS One. 2021 Apr 1;16(4):e0249657. doi: 10.1371/journal.pone.0249657 (PMC8016321; doi:10.1371/journal.pone.0249657)
Supplement: S1 File — This archive contains all the underlying data (raw and processed) presented in this publication and the respective analysis codes (Matlab) to follow the methodological steps of this work. (ZIP) [file pone.0249657.s001.zip › Data and analysis codes/Fig2.m]

%% Readme
% This script demonstrates how Figure 2 can be create from the available
% data contained in 'Data.mat'. 

%% Code initialization

clearvars
clc
close all

load('Data.mat')

%% Calculate smoothed, normalized, average relevance scores
% extract only correct relevance patterns
R_correct = Relevance(isCorrect, :);
% normalize relevance to maximum
R_normalized = R_correct ./ max(abs(R_correct), [], 2);
% global mean
R_average = mean(R_normalized);
% filter, rectify, and normalize 
R_filtered = normalize(abs(gliding_filter(R_average, 3)), 'range');
% rehsape for plotting
R_plot = reshape(R_filtered, 100, []);


%% Plot Figure 2 
figure

% Top part of figure (i.e., contribution over stance phase)
subplot(3,3,[1,2])
bar((sum(R_plot, 2) ./ sum(R_plot, 'all') * 100),...
    1, ...
    'histc')
set(gca, 'XTick', [])
set(gca, 'XTickLabel', [])
set(gca, 'XLim', [1 100])
set(gca, 'TickDir', 'out')
set(gca, 'box', 'off')
set(gca, 'YTick', [.5 1 1.5])
set(gca, 'FontSize', 20)
ylabel('Contribution [%]')

% right part of figure (i.e., contribution per trajectory)
subplot(3,3,[6,9])
barh(fliplr((sum(R_plot) ./ sum(R_plot, 'all') * 100)), ...
    1, ...
    'histc')
set(gca, 'YLim', [1 13])
set(gca, 'YTick', [])
set(gca, 'TickDir', 'out')
set(gca, 'box', 'off')
set(gca, 'XTick', 2:2:18)
set(gca, 'FontSize', 20)
ylabel('Contribution [%]')

% Centre part of figure (i.e., individual relevance scores)
subplot(3,3,[4,5,7,8])
imagesc(R_plot')
cmap = flipud(colormap('bone'));
colormap(gca, cmap)
caxis([0 1])
xlabel('Stance [%]')
set(gca, 'FontSize', 20)
set(gca, 'box', 'off')
set(gca, 'TickDir', 'out')
set(gca, 'YTick', 1:12)
set(gca, 'YTickLabel', {'Hip X', 'Hip Y', 'Hip Z', ...
    'Knee X', 'Knee Y', 'Knee Z', ...
    'Ankle X', 'Ankle Y', 'Ankle Z', ...
    'GRF X', 'GRF Y', 'GRF Z'})
