# Supplementary material for: Individuality decoded by running patterns: Movement characteristics that determine the uniqueness of human running
Source: PLoS One. 2021 Apr 1;16(4):e0249657. doi: 10.1371/journal.pone.0249657 (PMC8016321; doi:10.1371/journal.pone.0249657)
Supplement: S1 File — This archive contains all the underlying data (raw and processed) presented in this publication and the respective analysis codes (Matlab) to follow the methodological steps of this work. (ZIP) [file pone.0249657.s001.zip › Data and analysis codes/Fig3and4.m]

%% Readme
% This script demonstrates how Figure 3 can be create from the available
% data contained in 'Data.mat'. 

%% Code initialization

clearvars
clc
close all

load('Data.mat')

%% Calculate smoothed, normalized, average relevance scores

% extract only correct relevance patterns
R_correct = Relevance(isCorrect, :);
% normalize relevance to maximum
R_normalized = R_correct ./ max(abs(R_correct), [], 2);
% global mean
R_average = mean(R_normalized);
% filter, rectify, and normalize 
R_filtered = normalize(abs(gliding_filter(R_average, 3)), 'range');

%% Sort relevance scores in descending fashion and reclassify all data
% iteratively increasing the number of variables used. 

% sort R_filtered (descending) and limit to % of top values
[~, sortidx] = sort(R_filtered, 'descend');
% determine thresholds for iterations 1% increases
thrs = .01 : .01 : .99;
% preallocate memory for accuracies
accuracies = zeros(1, numel(thrs));
% preallocate memory for number of variables per subset
numVar = zeros(1, numel(thrs));
% iterate over each threshold and calculate avg. classification accuracy
for k = 1 : numel(thrs)
    
    % index of variables above threshold
    idx = sortidx(1 : round(numel(R_filtered) * thrs(k)));
    isIDX = zeros(1, numel(R_filtered));
    isIDX(idx) = 1;

    % create testing dataset based on selected variables. We set variables
    % that do not fall into tested category to 0
    testX = Testing.X;
    testX(:, ~isIDX) = 0;
    testY = Testing.Y;
    
    % classify current subset on previously trained network
    P = nn.forward(testX);
    
    % calculate average accuracy
    [~, predMAX] = max(P, [], 2);
    [~, expcMAX] = max(testY, [], 2);
    curr_isCorrect = (predMAX - expcMAX) == 0;
    accuracies(k) = sum(curr_isCorrect) / numel(curr_isCorrect) * 100;
    numVar(k) = round(numel(R_filtered) * thrs(k));
end

%% Plot Figure 3
figure
plot(numVar, accuracies, 'LineWidth', 3)
xlabel('# of variables included')
ylabel('Accuracy [%]')
set(gca, 'FontSize', 20)
set(gca, 'box', 'off')
set(gca, 'TickDir', 'out')

%% Plot Figure 4
idx = sortidx(1 : 200);
isIDX = zeros(1, numel(R_filtered));
isIDX(idx) = 1;
R_plot = R_filtered;
R_plot(~isIDX) = 0;
R_plot = reshape(R_plot, 100, []);

figure
imagesc(R_plot')
cmap = flipud(colormap('bone'));
colormap(gca, cmap)
caxis([0 1])
xlabel('Stance [%]')
set(gca, 'FontSize', 20)
set(gca, 'box', 'off')
set(gca, 'TickDir', 'out')
set(gca, 'YTick', 1:12)
set(gca, 'YTickLabel', {'Hip X', 'Hip Y', 'Hip Z', ...
    'Knee X', 'Knee Y', 'Knee Z', ...
    'Ankle X', 'Ankle Y', 'Ankle Z', ...
    'GRF X', 'GRF Y', 'GRF Z'})
