# Supplementary material for: Individuality decoded by running patterns: Movement characteristics that determine the uniqueness of human running
Source: PLoS One. 2021 Apr 1;16(4):e0249657. doi: 10.1371/journal.pone.0249657 (PMC8016321; doi:10.1371/journal.pone.0249657)
Supplement: S1 File — This archive contains all the underlying data (raw and processed) presented in this publication and the respective analysis codes (Matlab) to follow the methodological steps of this work. (ZIP) [file pone.0249657.s001.zip › Data and analysis codes/gliding_filter.m]

function [filtered_A] = gliding_filter(A, varargin)
%[filtered_A] = gliding_filter(A, varargin);
%gliding filter takes 1/4 2/4 1/4 of three adjacent points and puts it in
%the middle.
%Input:
%   A is a matrix and each row will get filtered.
%   varargin indicates how many times the filtering is applied.
%
%Output: 
%   filtered data of matrix A.

if nargin == 1
    namx = 1;
else
    nmax = varargin{1};
end

for n = 1:nmax
    d1 = A(:,1);d2 = A(:,end);
    A = ([A d2 d2] + [d1 A d2] + [d1 A d2] + [d1 d1 A]);
    A = A(:,2:end-1)/4;
end
filtered_A = A;
