# Supplementary material for: Individuality decoded by running patterns: Movement characteristics that determine the uniqueness of human running
Source: PLoS One. 2021 Apr 1;16(4):e0249657. doi: 10.1371/journal.pone.0249657 (PMC8016321; doi:10.1371/journal.pone.0249657)
Supplement: S1 File — This archive contains all the underlying data (raw and processed) presented in this publication and the respective analysis codes (Matlab) to follow the methodological steps of this work. (ZIP) [file pone.0249657.s001.zip › Data and analysis codes/LRPanalysis.m]

%% README
% This script demonstrates the main analysis steps performed by Hoitz et
% al., 2021. Conceptually, the associated data is normalized to range from
% -1 to 1 (a prerecuisite for LRP analysis) before training a neural
% network on the kinematic and kinetic data that was collected on day 1.
% Then, the trained neural network classified the data that was collected
% on day 2 (normalized in the same fashion) and LRP was performed to
% calculate the individual relevance scores. Said scores were,
% subsequently, processed to result in the Figure 2 of the above mentioned
% publication.

%% Code initialization
% the matlab workspace and console is cleaned, existing figures are closed, 
% and the associated data is loaded into the clean workspace.

clearvars
close all
clc
data = load('Data.mat');

%% Data normalization
% the data for a given participant, day, and trajectory (i.e., ankle
% coronal plane) was treated as follows:
% first, the mean was subtracted. 
% second, the result was devided by the standard deviation of the original.
% last, the data was rescaled to range from -1 to 1. 

M_norm = data.RAW.M;
% unique subjects for iteration purposes
sbjUnique = unique(data.RAW.sbj);
% unique days for iteration purposes
dayUnique = unique(data.RAW.day); 
% index for trajectories (100 values per trajectory)
idx = reshape(linspace(1,size(M_norm,2), size(M_norm,2)),100,[]);

% subject wise iteration
for k = 1 : numel(sbjUnique)
    % day wise iteration
    for kk = 1 : numel(dayUnique)   
        % variable wise iteration
        for kkk = 1 : size(idx,2)   
            % extract data of current subject, day, and trajectory
            temp = M_norm(data.RAW.sbj == sbjUnique(k) & ...
                data.RAW.day == dayUnique(kk), ...
                idx(:,kkk));
            % calculate mean
            avg = mean(temp,2);
            % calculate standard deviation
            stand = std(temp,0,2);
            % subtract mean, divide by std and rescale to range [-1 1]
            temp = rescale((temp - avg) ./ stand, -1, 1);
            % replace respective values in M_norm
            M_norm(data.RAW.sbj == sbjUnique(k) & ...
                data.RAW.day == dayUnique(kk), ...
                idx(:,kkk)) = temp;
            % clear variables for next iteration
            clearvars temp avg stand
        end
    end
end
clearvars k kk kkk idx dayUnique

%% Separate into training and testing set
% the global matrix M_norm is separated into the respective training and
% testing dataset (X). Further, target values (Y) are derived for the
% training process and for the validation process. 

% neural network inputs
Training.X = M_norm(data.RAW.day == 1,:);
Testing.X = M_norm(data.RAW.day == 2,:);

% in the raw data, participant numbers don't increase lineraly. This can be
% seen using unique(data.RAW.sbj). For the neural network, these numbers
% need to be linearly increasing. 
Ytrain = data.RAW.sbj(data.RAW.day == 1);
Ytest = data.RAW.sbj(data.RAW.day == 2);
c = 1;
for k = 1 : numel(sbjUnique)
    Ytrain(Ytrain == sbjUnique(k)) = c;
    Ytest(Ytest == sbjUnique(k)) = c;
    c = c + 1;
end
clearvars k c

% convert target values into a neuro wise representation ready for network
% processing.
Training.Y = full(ind2vec(Ytrain', size(Ytrain))');
Training.Y = Training.Y(:,1:numel(sbjUnique));
Testing.Y = full(ind2vec(Ytest', size(Ytest))');
Testing.Y = Testing.Y(:,1:numel(sbjUnique));
clearvars Ytrain Ytest

%% Neural network training
% the neural network architecture is determined and the network is trained
% on the data of day one (i.e., Training.X / Training.Y).

% control seed for randomisation. This is required for reproducability.
rng(1)

% permute training data such that consequtive examples are not from the
% same participan.
order = randperm(size(Training.X,1));

% setup network parameters. We choose a single hidden layer with the
% hyperbolic tangent as activation function. The number of nodes in the
% hidden layer is twice the number of nodes in the input layer. The number
% of nodes in the input layer is determined by our input matrix. Thus we
% have 1200 nodes (12 trajectories each with 100 values). The number of
% nodes in the ouput later reselmbles our participants (i.e., 50).
nn = modules.Sequential({...
    modules.Linear(size(Training.X,2), size(Training.X,2)*2), ...
    modules.Tanh(), ...
    modules.Linear(size(Training.X,2)*2, size(Training.Y,2)), ...
    modules.SoftMax()});

% train the netwrok with the specified parameters. 
nn.train(Training.X, Training.Y, [], [], 25, 3000);

%% Classification of day 2 data and relevance calucaltion via LRP
% in an iterative fashion, each step pattern of day two is classified by
% the network and the relevance scores of the input layer are calculated.

% drop softmax layer (required for LRP)
nn.drop_softmax_output_layer();

% pre allocation of variables
Predictions = nan(size(Testing.X, 1), nn.modules{end}.n);
Relevance = nan(size(Testing.X, 1), nn.modules{1}.m);

% trial wise prediction and LRP
for k = 1 : size(Testing.X, 1)
    % raw prediction score
    Predictions(k,:) = nn.forward(Testing.X(k,:));
    % LRP with depopulated neurons
    [~, idx] = max(Predictions(k,:));
    Relevance(k,:) = nn.lrp(Predictions(k,:) .* ...
        full(ind2vec(idx,size(Predictions,2)))');
    
    clearvars idx
end

%% Determine accuracy of model on day 2 data
% we compare the predictions of the model against the groundtruth. The
% array isCorrect represents if a step pattern was correctly classified
% (1) or not (0).
[~, predMAX] = max(Predictions, [], 2);
[~, expcMAX] = max(Testing.Y, [], 2);
isCorrect = (predMAX - expcMAX) == 0;
disp(['Model Accuracy on day 2 data: ' ...
    num2str(sum(isCorrect) / numel(isCorrect))])
