# Supplementary material for: Individuality decoded by running patterns: Movement characteristics that determine the uniqueness of human running
Source: PLoS One. 2021 Apr 1;16(4):e0249657. doi: 10.1371/journal.pone.0249657 (PMC8016321; doi:10.1371/journal.pone.0249657)
Supplement: S1 File — This archive contains all the underlying data (raw and processed) presented in this publication and the respective analysis codes (Matlab) to follow the methodological steps of this work. (ZIP) [file pone.0249657.s001.zip › Data and analysis codes/lrp_toolbox-master/matlab/+model_io/read.m]

function model = read(path, fmt)
    % @author: Sebastian Lapuschkin
    % @maintainer: Sebastian Lapuschkin
    % @contact: sebastian.lapuschkin@hhi.fraunhofer.de, wojciech.samek@hhi.fraunhofer.de
    % @date: 14.08.2015
    % @version: 1.2+
    % @copyright: Copyright (c)  2015-2017, Sebastian Lapuschkin, Alexander Binder, Gregoire Montavon, Klaus-Robert Mueller, Wojciech Samek
    % @license : BSD-2-Clause
    %
    %model = read(path, fmt)
    %
    %Read neural network model from given path. Supported are files written in either plain text or under mat compression.
    %
    %Parameters
    %----------
    %
    %path : str
    %the path to the file to read
    %
    %fmt : str
    %optional. explicitly state how to interpret the target file. if not given, format is inferred from path.
    %options are 'txt' for a plain text and 'mat' for producing a
    %mat-file
    %the plain text format is shared with the python implementation of the toolbox
    %
    %Returns
    %-------
    %model: modules.Sequential
    %the  neural network model, realized as a sequence of network modules.
    %
    %Notes
    %-----
    %the plain text file format is shared with the matlab implementation of the LRP Toolbox and describes
    %the model by listing its computational layers line by line as
    %
    %<Layername_i> [<input_size> <output_size>]
    %[<Layer_params_i>]
    %
    %since all implemented modules except for modules.Linear operate point-wise on the given data, the optional
    %information indicated by brackets [ ] is not used and only the name of the layer is witten, e.g.
    %
    %Rect
    %
    %Tanh
    %
    %SoftMax
    %
    %Flatten
    %
    %The exception formed by the linear layer implementation modules.Linear incorporates in raw text form as
    %
    %Linear m n
    %W(:)'
    %B(:)'
    %
    %with m and n being integer values describing the dimensions of the weight matrix W as [m x n] ,
    %W being the human readable ascii-representation of the flattened matrix (C-order) in m * n white space separated double values.
    %After the line describing W, the bias term B is written out as a single line of n white space separated double values.
    %
    %Convolution h w d n s1 s2
    %W(:)
    %B(:)
    %
    %Semantics as above, with h, w, d being the filter heigth, width and depth and n being the number of filters of that layer.
    %s1 and s2 specify the stride parameter in vertical (axis 1) and horizontal (axis 2) direction the layer operates on.
    %
    %Pooling layers have a parameterized one-line-description
    %
    %[Max|Sum]Pool h w s1 s2
    %
    %with h and w designating the pooling mask size and s1 and s2 the pooling stride.

    if ~exist(path,'file')
        throw(MException('MODEL_IO_READ:invalidPath',sprintf('model_io.read : No such file or directory: %s',path)))
    end

    if ~exist('fmt','var') %try to infer format
        [~,~,fmt] = fileparts(path);
        fmt(fmt == '.') = '';
        fmt=lower(fmt);
    end

    parsing_fxn = read_as(fmt);
    model = parsing_fxn(path);

end

function fxn = read_as(fmt)
    switch fmt
        case {'pickled', 'pickle','nn'}
            fxn = @read_pickled_unsupported;
        case {'npy, npz'}
            fxn = @read_np_unsupported;
        case 'txt'
            fxn = @read_txt;
        case 'mat'
            fxn = @read_mat;
        otherwise
            fxn = 'Unknown Format'
            fmt
    end
end

function read_pickled_unsupported(path)
    disp(['error parsing ' path])
    disp('reading pythons pickled file format not supported with matlab')
end

function read_np_unsupported(path)
    disp(['error parsing ' path])
    disp('reading numpy file format not supported with matlab')
end

function model = read_mat(path)
    disp(['loading mat-compressed model from ' path ])
    tmp = load(path);
    fn = fieldnames(tmp);
    model = eval(['tmp.' fn{1}]);
end

function model = read_txt(path)
    disp(['loading plain text model from ' path])

    function model = read_txt_helper(path)
        modools = {}; % avoid overloading the modules namespace
        fid = fopen(path);
        line = fgetl(fid);

        while ischar(line)
            if length(line) >= 6 && all(line(1:6) == 'Linear')
                % Format of linear layer
                % Linear <rows_of_W> <columns_of_W>
                % <flattened (C-order) weight matrix W>
                % <flattened bias vector>
                lineparts = strsplit(line);
                m = str2double(lineparts{2});
                n = str2double(lineparts{3});

                layer = modules.Linear(m,n);
                %CAUTION HERE! matlab reshape order is different from numpy
                %reshape order!, thus the [n m] and transpose to
                %come back from fortran order to c order indexing
                layer.W = reshape(str2num(fgetl(fid)),[n m])';
                layer.B = str2num(fgetl(fid));
                modools{end+1} = layer;
            elseif length(line) >= 11 && all(line(1:11) == 'Convolution')
                % Format of convolution layer
                % Convolution <rows_of_W> <columns_of_W> <depth_of_W> <number_of_filters_W> <stride_axis_1> <stride_axis_2>
                % <flattened (C-order) filter block W>
                % <flattened bias vector>
                lineparts = strsplit(line);
                h = str2double(lineparts{2});
                w = str2double(lineparts{3});
                d = str2double(lineparts{4});
                n = str2double(lineparts{5});
                s1 = str2double(lineparts{6});
                s2 = str2double(lineparts{7});

                filtersize = [h w d n];
                stride = [s1 s2];
                layer = modules.Convolution(filtersize,stride);
                %CAUTION HERE! matlab reshape order is different from numpy
                %reshape order!, thus the [n m] and transpose to
                %come back from fortran order to c order indexing
                layer.W = permute(reshape(str2num(fgetl(fid)),[n d w h]),[4 3 2 1]);
                layer.B = str2num(fgetl(fid));
                modools{end+1} = layer;
            elseif length(line) >= 7 && all(line(1:7) == 'SumPool')
                % Format of sum pooling layer
                % SumPool <mask_heigth> <mask_width> <stride_axis_1> <stride_axis_2>
                lineparts = strsplit(line);
                h = str2double(lineparts{2});
                w = str2double(lineparts{3});
                s1 = str2double(lineparts{4});
                s2 = str2double(lineparts{5});

                pool = [h w];
                stride = [s1 s2];
                layer = modules.SumPool(pool,stride);
                modools{end+1} = layer;
            elseif length(line) >= 7 && all(line(1:7) == 'MaxPool')
                % Format of max pooling layer
                % MaxPool <mask_heigth> <mask_width> <stride_axis_1> <stride_axis_2>
                lineparts = strsplit(line);
                h = str2double(lineparts{2});
                w = str2double(lineparts{3});
                s1 = str2double(lineparts{4});
                s2 = str2double(lineparts{5});

                pool = [h w];
                stride = [s1 s2];
                layer = modules.MaxPool(pool,stride);
                modools{end+1} = layer;
            elseif length(line) == 7 && all(line(1:7) == 'Flatten')
                modools{end+1} = modules.Flatten();
            elseif length(line) == 4 && all(line(1:4) == 'Rect')
                modools{end+1} = modules.Rect();
            elseif length(line) == 4 && all(line(1:4) == 'Tanh')
                modools{end+1} = modules.Tanh();
            elseif length(line) == 7 && all(line(1:7) == 'SoftMax')
                modools{end+1} = modules.SoftMax();


            % TODO
            % elseif Convolution,Flatting,Pooling...
            else
                layername = strsplit(line);
                layername = layername{1};
                ERROR = MException('UnknownLayerType','Layer Type Identifyer %s not supported for reading from plain text file.',layername);
                throw(ERROR);
            end
            %read next line
            line = fgetl(fid);
        end %END WHILE

        model = modules.Sequential(modools);
    end % END read_txt_helper

    try
        model = read_txt_helper(path);
    catch ERROR
        % some error with parsing the text file has occurred at this point.
        % In this case: Try to fall back to the old plain text format.
        disp('probable reshaping / formatting error wile reading from plain text network file')
        disp(['Error Message: ' getReport(ERROR)])
        disp('Attempting fall-back to legacy plain text format interpretation...')
        model = read_txt_old(path);
        disp('fall-back successfull!')

    end
end


function model = read_txt_old(path)
    disp(['loading plain text model from ' path])

    modools = {}; % avoid overloading the modules namespace
    fid = fopen(path);
    line = fgetl(fid);

    while ischar(line)
        if length(line) >= 6 && all(line(1:6) == 'Linear')
            lineparts = strsplit(line);
            m = str2double(lineparts{2});
            n = str2double(lineparts{3});

            mod = modules.Linear(m,n);
            for i = 1:m
               mod.W(i,:) = str2num(fgetl(fid));
            end
            mod.B = str2num(fgetl(fid));
            modools{end+1} = mod;

        elseif length(line) == 4 && all(line(1:4) == 'Rect')
            modools{end+1} = modules.Rect();

        elseif length(line) == 4 && all(line(1:4) == 'Tanh')
            modools{end+1} = modules.Tanh();

        elseif length(line) == 7 && all(line(1:7) == 'SoftMax')
            modools{end+1} = modules.SoftMax();

        else
            layername = strsplit(line);
            layername = layername{1};
            ERROR = MException('UnknownLayerType','Layer Type Identifyer %s not supported for reading from plain text file.',layername);
            throw(ERROR);
        end

        line = fgetl(fid);
    end

    model = modules.Sequential(modools);

    fclose(fid);
end
