# Supplementary material for: Individuality decoded by running patterns: Movement characteristics that determine the uniqueness of human running
Source: PLoS One. 2021 Apr 1;16(4):e0249657. doi: 10.1371/journal.pone.0249657 (PMC8016321; doi:10.1371/journal.pone.0249657)
Supplement: S1 File — This archive contains all the underlying data (raw and processed) presented in this publication and the respective analysis codes (Matlab) to follow the methodological steps of this work. (ZIP) [file pone.0249657.s001.zip › Data and analysis codes/lrp_toolbox-master/matlab/+modules/Flatten.m]

classdef Flatten < modules.Module
    % @author: Sebastian Lapuschkin
    % @author: Gregoire Montavon
    % @maintainer: Sebastian Lapuschkin
    % @contact: sebastian.lapuschkin@hhi.fraunhofer.de, wojciech.samek@hhi.fraunhofer.de
    % @date: 09.11.2016
    % @version: 1.0
    % @copyright: Copyright (c) 2016-2017, Sebastian Lapuschkin, Alexander Binder, Gregoire Montavon, Klaus-Robert Mueller, Wojciech Samek
    % @license : BSD-2-Clause
    %
    % Rectification Layer

    properties
        %layer parameters
        inputshape

        %temporary variables
        Y
    end

    methods
        function obj = Flatten
            obj = obj@modules.Module();
            obj.inputshape = [];
        end

        function Y = forward(obj,X)
            % Transforms each sample in X to a one-dimensional array.
            obj.inputshape = size(X); % N x H x W x D
            Y = reshape(X,[obj.inputshape(1) prod(obj.inputshape(2:end))]);
        end

        function DY = backward(obj,DY)
           % Just backward-passes the input gradient DY and reshapes it to fit the input.
           DY = reshape(DY,obj.inputshape);
        end

        function R = lrp(obj,R,varargin)
            % Receives upper layer input relevance R and reshapes it to match the input neurons.
            R = reshape(R,obj.inputshape);
        end

    end

end
