# Supplementary material for: Individuality decoded by running patterns: Movement characteristics that determine the uniqueness of human running
Source: PLoS One. 2021 Apr 1;16(4):e0249657. doi: 10.1371/journal.pone.0249657 (PMC8016321; doi:10.1371/journal.pone.0249657)
Supplement: S1 File — This archive contains all the underlying data (raw and processed) presented in this publication and the respective analysis codes (Matlab) to follow the methodological steps of this work. (ZIP) [file pone.0249657.s001.zip › Data and analysis codes/lrp_toolbox-master/matlab/+modules/SoftMax.m]

classdef SoftMax < modules.Module
    % @author: Sebastian Lapuschkin
    % @author: Gregoire Montavon
    % @maintainer: Sebastian Lapuschkin
    % @contact: sebastian.lapuschkin@hhi.fraunhofer.de, wojciech.samek@hhi.fraunhofer.de
    % @date: 14.08.2015
    % @version: 1.0
    % @copyright: Copyright (c)  2015-2017, Sebastian Lapuschkin, Alexander Binder, Gregoire Montavon, Klaus-Robert Mueller, Wojciech Samek
    % @license : BSD-2-Clause
    %
    % Softmax Layer


    properties
        %temporary variables
        X
        Y
    end

    methods
        function obj = SoftMax
            obj = obj@modules.Module();
        end

        function clean(obj)
            obj.X = [];
            obj.Y = [];
        end

        function Y = forward(obj,X)
            eX = exp(X);
            Y = eX ./ repmat(sum(eX,2),1,size(eX,2)) ;
            obj.X = X;
            obj.Y = Y;
        end

        function R = lrp(obj, R, varargin)
            % just propagate R further down.
            % makes sure subroutines never get called.
            % R = R .* obj.X;
            R = R; 
        end

    end
end
