# Supplementary material for: Individuality decoded by running patterns: Movement characteristics that determine the uniqueness of human running
Source: PLoS One. 2021 Apr 1;16(4):e0249657. doi: 10.1371/journal.pone.0249657 (PMC8016321; doi:10.1371/journal.pone.0249657)
Supplement: S1 File — This archive contains all the underlying data (raw and processed) presented in this publication and the respective analysis codes (Matlab) to follow the methodological steps of this work. (ZIP) [file pone.0249657.s001.zip › Data and analysis codes/lrp_toolbox-master/matlab/+render/digit_to_rgb.m]

function image = digit_to_rgb(X,scaling,shape,cmap)
    % @author: Sebastian Lapuschkin
    % @maintainer: Sebastian Lapuschkin
    % @contact: sebastian.lapuschkin@hhi.fraunhofer.de, wojciech.samek@hhi.fraunhofer.de
    % @date: 14.08.2015
    % @version: 1.0
    % @copyright: Copyright (c)  2015-2017, Sebastian Lapuschkin, Alexander Binder, Gregoire Montavon, Klaus-Robert Mueller, Wojciech Samek
    % @license : BSD-2-Clause
    %
    %image = digit_to_rgb(X,scaling,shape,cmap)
    %
    %Takes as input an intensity array and produces a rgb image due to some color map
    %
    %Parameters
    %----------
    %
    %X : intensity matrix of shape [M x N]
    %
    %scaling : int
    %optional. positive integer value > 0
    %
    %shape: tuple or list of its output shape , length = 2
    %optional. if not given, X is reshaped to be square.
    %
    %cmap : str
    %name of color map of choice. default is 1-gray(255)
    %which is the equivalent to the 'binary' color map as
    %available with python'S matplotlib
    %
    %Returns
    %-------
    %
    %image : three-dimensional matrix of shape [scaling*H x scaling*W x 3] , where H*W == M*N

    if nargin < 4 || ( exist('cmap','var') && isempty(cmap))
       cmap = 1-gray(255) ;
    end
    if nargin < 3 || ( exist('shape','var') && isempty(shape))
        shape = [];
    end
    if nargin < 2 || ( exist('scaling','var') && isempty(scaling))
       scaling = 3;
    end

    X = (X - min(X(:)));
    X = round((X ./ max(X(:)))*255);

    X = render.vec2im(X,shape);
    X = render.enlarge_image(X,scaling);
    image = ind2rgb(X,cmap);
end
