# Supplementary material for: Individuality decoded by running patterns: Movement characteristics that determine the uniqueness of human running
Source: PLoS One. 2021 Apr 1;16(4):e0249657. doi: 10.1371/journal.pone.0249657 (PMC8016321; doi:10.1371/journal.pone.0249657)
Supplement: S1 File — This archive contains all the underlying data (raw and processed) presented in this publication and the respective analysis codes (Matlab) to follow the methodological steps of this work. (ZIP) [file pone.0249657.s001.zip › Data and analysis codes/lrp_toolbox-master/matlab/mini.m]

% @author: Sebastian Lapuschkin
% @maintainer: Sebastian Lapuschkin
% @contact: sebastian.lapuschkin@hhi.fraunhofer.de, wojciech.samek@hhi.fraunhofer.de
% @date: 21.09.2015
% @version: 1.2+
% @copyright: Copyright (c)  2015-2017, Sebastian Lapuschkin, Alexander Binder, Gregoire Montavon, Klaus-Robert Mueller, Wojciech Samek
% @license : BSD-2-Clause

% imports
clear
import model_io.*
import data_io.*
import render.*
% end of imports

nn = model_io.read('../models/MNIST/long-rect.mat'); % read model
X = data_io.read('../data/MNIST/test_images.mat'); % load MNIST test images
X = X(1,:) / 127.5 -1; % pick first data point, normalize to [-1 1]

Ypred  = nn.forward(X); % forward pass through network
R = nn.lrp(Ypred); % apply lrp to explain prediction of X

% render rgb images and save as image
digit = render.digit_to_rgb(X);
hm = render.hm_to_rgb(R,X); % render heatmap R, use X as outline
render.save_image({digit,hm},'../hm_m.png');
